# Supplementary material for: All-Atom Molecular Dynamics Investigations on the Interactions between D2 Subunit Dopamine Receptors and Three 11C-Labeled Radiopharmaceutical Ligands
Source: Int J Mol Sci. 2022 Feb 11;23(4):2005. doi: 10.3390/ijms23042005 (PMC8880249; doi:10.3390/ijms23042005)
Supplement: Supplementary file 1 [file ijms-23-02005-s001.zip]

Archive with 1 entries (1 files):
- ijms-1572495-supplementary.pdf
